# Supplementary material for: Effects of interventions for preventing road traffic crashes: an overview of systematic reviews
Source: BMC Public Health. 2022 Mar 16;22:513. doi: 10.1186/s12889-021-12253-y (PMC8925136; doi:10.1186/s12889-021-12253-y)
Supplement: Supplementary file 1 — Additional file 1: Table 1. Methodological quality of systematic reviews. [file 12889_2021_12253_MOESM1_ESM.xlsx]

## Sheet: Sheet1
		Table 1: Methodological quality of systematic reviews
	Legislation			Driver education				Vehicle design		Structural improvement					Public awareness						Enforcement												Other				Mixed
AMSTAR domain	Foss 1999	Russel 2011	Zwerling 1999	Curry, 2015	Roberts, G 2001	Ker K, 2003	Korner-bitensky 2009	Elder 2011	Erke 2008	Elvik 2003	Elvik 2017	Fu, C. 2015	Beyer 2009	Duperrex 2002		Elder 2004	Elder 2005	Phillips 2011	Yadav, 2015	Amy Aeron‐ 2005		Blais 2005	Bunn 2003	Cynthia 2008	Elder 2002		Erke 2009	Hoye A 2014	Peek-asa 1999	Pilkington, 2005	Wilson, 2010	Ditter 2005		Kwan I, 2009	Desapriya 2014	Bergen 2014		Lefio, 2018	Aguilera et al., 2014
																										Erke 2009(RLCs)
1	1	1	1	1	1	1	1	1	1	1	1	1	1	1		1	1	4	1	1		4	1	1	4	4	1	1	1	1	1	1		1	1	1		1	4
2	2	1	1	4	2	1	2	2	4	1	4	4	1	2		4	4	2	4	2		4	2	4	4	4	2	4	4	2	2	4		1	1	2		4	4
3	1	1	1	2	2	1	1	4	4	1	1	1	1	4		4	4	4	4	4		1	4	1	4	4	1	4	4	4	4	4		1	1	4		1	1
4	2	1	1	2	2	1	3	3	2	1	2	4	1	1		2	1	2	2	1		4	1	2	4	4	1	2	2	1	1	2		1	1	1		2	1
5	1	1	1	3	2	1	1	3	4	1	3	2	1	1		4	1	4	1	1		4	1	1	4	4	4	3	3	1	1	2		1	1	1		1	1
6	1	1	1	3	1	1	1	3	4	1	3	1	1	1		4	1	4	1	1		4	1	1	4	4	4	3	3	1	1	2		1	5	1		1	1
7	4	1	4	4	2	1	4	4	4	4	3	4	1	1		4	4	4	4	1		4	1	1	4	4	4	4	4	1	2	4		2	2	4		4	4
8	2	2	2	4	1	1	2	2	4	2	4	3	1	1		2	2	2	2	2		2	2	2	2	4	2	5	2	2	2	2		2	5	2		2	4
9	5	5	5	4	2	2	2	5	5	5	5	5	1	1		5	5	1	1	2		5	5	1	4	2	5	5	5	5	2	5		2	5	5			4
	4	1	4	4	5	5	2	2	2	2	2	2	1	5		2	4	2	1	2		2	1	2	4	2	4	5	4	4	2	4		5	5	4		2	4
10	4	4	4	4	4	4	4	4	4	4	4	4	1	4		4	4	1	4	4		4	4	4	4	4	4	4	4	4	4	4		4	5	4		4	4
11a	5	5	5	5	5	5	5	5	5	5	5	5	1	5		5	5	4	5	1		5	5	1	5	1	5	5	5	5	5	6	5	5	5	5		5	5
11b	5	5	5	5	5	5	5	5	5	2	4	5	1	5		4	5	1	5	1		5	1	3		3	1	1	5	5	5	5		5	5	5		5	5
12	5	5	5	5	5	5	5	5	5	4	1	5	1	5		4	5	1	5	1		5	4	1	5	1	4	1	5	5	5	5		5	5	5		5	5
13	4	1	1	4	4	1	1	4	1	1	4	1	1	1		4	4	1	1	1		1	4	1	4	1	4	1	4	4	1	4		1	5	4		4	4
14	4	4	4	4	4	4	4	4	1	1	1	4	1	1		4	4	4	1	1		4	1	4	4	1	4	1	4	4	1	4		4	5	4		4	4
15	5	5	5	5	5	5	5	5	5	4	1	5	1	5		4	5	4	5	4		5	1	4	5	1	3	1	5	5	1	5		5	5	5		5	5
16	1	1	4	1	1	1	4	1	4	4	1	1	1	1		4	4	1	1	1		4	1	1	4	1	1	4	4	1	5	4		1	1	1		1	4
Final	Critically Low	Moderate	Critically Low	Critically Low	Low	Moderate	Moderate	Critically Low	Critically Low	Moderate	Critically Low	Low	High	Moderate		Critically Low	Critically Low	Moderate	Critically Low	Moderate		Low	Low	Moderate	Critically Low	Low	Critically low	Moderate	Critically Low	Critically Low	Moderate	Critically Low		Moderate	Not assessed	Critically Low		Critically Low	Critically Low
						Key
						1=Yes
						2=Partial yes
						3=Unclear
						4=No
						5=Not Applicable (N/A)
