# Supplementary material for: Effects of interventions for preventing road traffic crashes: an overview of systematic reviews
Source: BMC Public Health. 2022 Mar 16;22:513. doi: 10.1186/s12889-021-12253-y (PMC8925136; doi:10.1186/s12889-021-12253-y)
Supplement: Supplementary file 2 — Additional file 2: Table 3. Description of included systematic reviews in the overview: Enforcement category. [file 12889_2021_12253_MOESM2_ESM.xlsx]

## Sheet: Sheet1
Table 11: Search strategy-Overview of systematic reviews
Data base	Search terms
Ovid MEDLINE	1 Motor Vehicles/ (4452)
	2 Automobile Driving/ (17864)
	3 Accidents, Traffic/ (41151)
	4 Pedestrians/ (454)
	5 Bicycling/ (10430)
	6 1 or 2 or 3 or 4 or 5 (63909)
	7 ((road or traffic) and (injury or injuries or accident* or crash or collision or death* or mortality or safety or prevent*)).ab. (23124)
	8 ((road or traffic) and (injury or injuries or accident* or crash or collision or death* or mortality or safety or prevent*)).ti. (6359)
	9 (automobile* or automotive* or motorcycle* or motorbike* or "road user*" or bicycle* or pedestrian* or cyclist*).ti. or (automobile* or automotive* or motorcycle* or motorbike* or "road user*" or bicycle* or pedestrian* or cyclist*).ab. (31667)
	10 6 or 7 or 8 or 9 (95373)
	11 systematic review*.mp. or Systematic Reviews as Topic/ (153887)
	12 (metaanalysis or meta-analysis).mp. [mp=title, abstract, original title, name of substance word, subject heading word, floating sub-heading word, keyword heading word, organism supplementary concept word, protocol supplementary concept word, rare disease supplementary concept word, unique identifier, synonyms] (158566)
	13 11 or 12 (246650)
	14 10 and 13 (839)
Embase	1 ((road or traffic) and (injury or injuries or accident* or crash or collision or death* or mortality or safety or prevent*)).ab. (31470)
	2 ((road or traffic) and (injury or injuries or accident* or crash or collision or death* or mortality or safety or prevent*)).ti. (7650)
	3 (automobile* or automotive* or motorcycle* or motorbike* or "road user*" or bicycle* or pedestrian* or cyclist*).ti. or (automobile* or automotive* or motorcycle* or motorbike* or "road user*" or bicycle* or pedestrian* or cyclist*).ab. (41295)
	4 motor vehicle/(9358)
	5 car driving/ (15088)
	6 traffic accident/ (60387)
	7 pedestrian/ (2871)
	8 cycling/ or cyclist/ (11417)
	9 1 or 2 or 3 or 4 or 5 or 6 or 7 or 8 (127376)
	10 "systematic review"/ or meta analysis/ or systematic review*.mp. (335675)
	11 (metaanalysis or meta-analysis).mp. [mp=title, abstract, heading word, drug trade name, original title, device manufacturer, drug manufacturer, device trade name, keyword, floating subheading word, candidate term word] (240019)
	12 10 or 11 (386492)
	13 9 and 12 (1411)
Epistemonikos	(advanced_title_en:((advanced_title_en:(((road OR traffic) AND (injury OR injuries OR accident* OR crash OR collision OR death* OR mortality OR safety OR prevent*))) OR advanced_abstract_en:(((road OR traffic) AND (injury OR injuries OR accident* OR crash OR collision OR death* OR mortality OR safety OR prevent*))))) OR advanced_abstract_en:((advanced_title_en:(((road OR traffic) AND (injury OR i…
Cochrane Database of Systematic Reviews	#1 MeSH descriptor: [Motor Vehicles] explode all trees 239
	#2 MeSH descriptor: [Automobile Driving] explode all trees 799
	#3 MeSH descriptor: [Accidents, Traffic] explode all trees 410
	#4 MeSH descriptor: [Pedestrians] explode all trees 7
	#5 MeSH descriptor: [Bicycling] explode all trees 1502
	#6 (((road or traffic) and (injury or injuries or accident* or crash or collision or death* or mortality or safety or prevent*))):ti,ab,kw 1476
	#7 ((automobile* or automotive* or motorcycle* or motorbike* or "road user*" or bicycle* or pedestrian* or cyclist*)):ti,ab,kw 5004
	#8 #1 OR #2 OR #3 OR #4 OR #5 OR #6 OR #7 64
	Database: Latin American and Caribbean Health Sciences Literature (LILACS, Virtual Health Library)
	Search Strategy
	Search on: car or road or pedestrian$ or cyclist$ or motorbike$ [Words] and accident$ or injury or injuries or death$ or fatalities [Words] and review$ or meta-analysis [Words]
Web of Science Core Collection	TS=("systematic reviews")
	Indexes=SCI-EXPANDED, SSCI, CPCI-S Timespan=All years
	TS=("meta analysis")
	Indexes=SCI-EXPANDED, SSCI, CPCI-S Timespan=All years
	TS=(metaanalysis)
	Indexes=SCI-EXPANDED, SSCI, CPCI-S Timespan=All years
	TS=(meta-analysis)
	Indexes=SCI-EXPANDED, SSCI, CPCI-S Timespan=All years
	TS=("systematic review")
	Indexes=SCI-EXPANDED, SSCI, CPCI-S Timespan=All years
	TI=(((road or traffic) and (injury or injuries or accident* or crash or collision or death* or mortality or safety or prevent*))) OR TI=((automobile* or automotive* or motorcycle* or motorbike* or "road user*" or bicycle* or bicycling or pedestrian* or cyclist*))
	Indexes=SCI-EXPANDED, SSCI, CPCI-S Timespan=All years
