# Supplementary material for: Effects of interventions for preventing road traffic crashes: an overview of systematic reviews
Source: BMC Public Health. 2022 Mar 16;22:513. doi: 10.1186/s12889-021-12253-y (PMC8925136; doi:10.1186/s12889-021-12253-y)
Supplement: Supplementary file 3 — Additional file 3: Table 11. Search Strategy-Overview of systematic reviews. [file 12889_2021_12253_MOESM3_ESM.xlsx]

## Sheet: Sheet1
Table 2: Description of included systematic reviews: Enforcement
Review first author, date of publication	Date of search to identify studies for this review	Interventions	Participants	Number of included studies (type of study design)	Geographic area	Outcomes
Aeron‐Thomas 2005	2002-06-01	Cameras used at intersections to detect red‐light violators	All road users,	10 (controlled before and after)	HIC	Road traffic casualties and crashes
			Intersections and areas assigned red‐light cameras.		(USA, Australia, Singapore)	Red‐light violations
Blais 2005	Not stated	Tough police interventions (random breath testing, sobriety checkpoints, random road watch, photo-radar)	Drivers of all motorised vehicles	10 (before and after studies)	High-income countries	Decrease in accidents
Bunn 2003	2008-01-01	Vertical and horizontal shifts in traffic (e.g. road humps, speed cushions, raised crosswalks. Reduced speed limit zones.	Areas covering a number of different streets, including residential and main roads, treated with traffic calming measures	22 (controlled before-and-after studies)	HIC (Germany, UK, Australia, Netherlands, Denmark, Japan, and Spain)	Road traffic crashes.
						Pedestrian-motor vehicle collisions
Goss 2008	Not stated	police patrols that target alcohol-impaired driving	All drivers using public roads	32 (RCTs, controlled before and after, controlled interrupted time-series)	High-income countries	Alcohol-impaired driving
Elder 2002	Not stated	Sobriety checkpoints	Drinking drivers	17 (interrupted time-series, before and after)	High-income countries	Reducing alcohol-involved crashes
Erke 2009	Not stated	Red light cameras	Drivers of all motorised vehicles	21 (before and after, time series)	High-income countries	Reduction of crashes
Erke 2009	Not stated	drink driving check-points	Drivers of all motorised vehicles	40 (before and after, interrupted time series)	HIC (Australia, UK, USA, Canada, New Zealand)	Reduction of crashes involving alcohol
Hoye 2014	Not stated	speed cameras and section control (point-to-point speed cameras)	Drivers of all motorised vehicles	9 (before and after studies)	HIC (Australia, Belgium, Norway, Sweden, Italy, USA, Scotland)	Total crash numbers
Pilkington 2005	2004-02-01	Speed cameras	Drivers of all motorised vehicles	14 (Controlled before and after, before and after without control, time-series analysis)	HIC (UK, Canada, Australia, New Zealand, Norway)	Road traffic collisions,
						Injuries, and deaths.
Peek-asa 1999	1997	Random Alcohol Screening in Reducing Motor Vehicle Crash Injuries	Drivers of all motorised vehicles	14 (Ecological studies, interrupted time-series, quasi-experimental time-series)	HIC (USA, Australia)	Random screening significantly reduced crashes and injuries
Wilson 2010	2010-03-01	All automated and semi‐automated methods and systems available for speed enforcement (speed cameras (photo radar) laser and other radar devices as well as ancillary equipment such as road embedded electromagnetic loops.)	Drivers of all motorised vehicles	35	HIC (Australia, Canada, Germany, Denmark, Spain, Finland, England, UK, London, Hong Kong, Netherlands, Norway, New Zealand, USA,	Percentage of speeding drivers above the speed limit
				(controlled before‐after trials, interrupted time series studies)
						The absolute pre/post change in speed or the percentage pre/post change in speed in areas with and without cameras.
						Duration of speed reduction (i.e. time and distance halos):
						Crash and injury outcomes
